# Supplementary material for: Synthesis, 123I-Radiolabeling Optimization, and Initial Preclinical Evaluation of Novel Urea-Based PSMA Inhibitors with a Tributylstannyl Prosthetic Group in Their Structures
Source: Int J Mol Sci. 2023 Jul 30;24(15):12206. doi: 10.3390/ijms241512206 (PMC10418939; doi:10.3390/ijms241512206)
Supplement: Supplementary file 1 [file ijms-24-12206-s001.zip]

Archive with 1 entries (1 files):
- ijms-2506591-supplementary.pdf
